# Supplementary material for: Method for Zero-Waste Circular Economy Using Worms for Plastic Agriculture: Augmenting Polystyrene Consumption and Plant Growth
Source: Methods Protoc. 2021 Jun 21;4(2):43. doi: 10.3390/mps4020043 (PMC8293350; doi:10.3390/mps4020043)
Supplement: Supplementary file 1 [file mps-04-00043-s001.zip]

Archive with 1 entries (1 files):
- mps-1224546-supplementary.pdf
